# Supplementary material for: Association Between Dietary Intake, Meal Patterns, and Malnutrition Risk Among Community-Dwelling Elderly in Northern Thailand: A Cross-Sectional Study
Source: Nutrients. 2025 Nov 12;17(22):3537. doi: 10.3390/nu17223537 (PMC12655047; doi:10.3390/nu17223537)
Supplement: Supplementary file 1 [file nutrients-17-03537-s001.zip]

Archive with 1 entries (1 files):
- nutrients-3912982-supplementary.pdf
